# Supplementary material for: Child Welfare Investigations of Exposure to Intimate Partner Violence Referred by Medical Professionals in Ontario: A Uniquely Vulnerable Population?
Source: Healthcare (Basel). 2023 Sep 21;11(18):2599. doi: 10.3390/healthcare11182599 (PMC10530827; doi:10.3390/healthcare11182599)
Supplement: Supplementary file 1 [file healthcare-11-02599-s001.zip]

Archive with 1 entries (1 files):
- healthcare-2562543-supplementary.pdf
